# Supplementary material for: Delineating the Switch between Senescence and Apoptosis in Cervical Cancer Cells under Ciclopirox Treatment
Source: Cancers (Basel). 2021 Oct 5;13(19):4995. doi: 10.3390/cancers13194995 (PMC8508512; doi:10.3390/cancers13194995)
Supplement: Supplementary file 1 [file cancers-13-04995-s001.zip]

Archive with 1 entries (1 files):
- cancers-1409444-supplementary.pdf
